# Supplementary material for: Incidence, prevalence, and outcome of primary biliary cholangitis in a nationwide Swedish population-based cohort
Source: Sci Rep. 2019 Aug 8;9:11525. doi: 10.1038/s41598-019-47890-2 (PMC6687809; doi:10.1038/s41598-019-47890-2)
Supplement: Supplementary file 1 — Supplementary Tables 1–9 [file 41598_2019_47890_MOESM1_ESM.xlsx]

## Sheet: I ICD, Intervention, ATC Codes
Disease Group	ICD-9	ICD-10
I: INFECTIOUS DISEASES
acute HAV	070A O70B	B15.0 B15.9		Liver diseases
acute HBV	070C 070D	B16.0 B16.1 B16.2 B16.9
other acute viral hepatitis	070	B17.O B17.1 B17.2 B17.8 B17.9		Liver complications of PBC
chronic HBC with HDV		B18.0		Neoplasms
chronic HBC without HDV	070C 070D	B18.1
				Autoimmune diseases
chronic HCV, other specified	070 E 070F 070 G 070 X	B18.2
other chronic viral hepatitis	070 E 070F 070 G 070 X	B18.8		Cardiovascular diseases
chronic viral hepatitis, unspecified	070 E 070F 070 G 070 X	B18.8
CMV	078F	B25.0 B25.1 B25.2 B25.8 B25.9
II. NEOPLASMS
Oesophagus	150 150D 150E 150F 150W 150X	C15.0 C15.1 C15.2 C15.3 C15.4 C15.5 C15.8 C15.9
Stomach	151 151A 151B 151C 151D 151E 151F 151G 151W 151X	C16.0 C16.1 C16.2 C16.3 C16.4 C16.5 C16.6 C16.8 C16.9
Small intestine	152 152A 152B 152C 152D 152W 152X	C17.0 C17.1 C17.2 C17.3 C17.8 C17.9
Colon	153 153A 153B 153C 153D 153E 153F 153G 153H 153W 153X	C18.0 C18.1 C18.2 C18.3 C18.4 C18.5 C18.6 C18.7 C18.8 C18.9
Rectosigmoid junction	154A	C19
Rectum	154 154B 154W	C20
Anus and anal channel	154C 154 D	C21.0 C21.1 C21.2 C21.8
Liver cancer	155 155A 155B 155C	C22.0 C22.1 C22.2 C22.3 C22.4 C22.7 C22.9
Gallbladder	156 156A 156W 156X	C23
Biliary tree	156B 156C	C24.0 C24.1 C24.8 C24.9
Pancreas	157 157A 157B 157C 157D 157E 157W 157X	C25.0 C25.1 C25.2 C25.3 C25.4 C25.7 C25.8 C25.9
Trachea	162	C33
Lung	162A 162C 162D 162E 162F 162W 162X	C34.0 C34.1 C34.2 C34.3 C34.8 C34.9
Heart, mediastinum, pleura	163 163A 163B 163W 163X 164 164A 164B 164C 164D 164W 164X	C38.0 C38.1 C38.2 C38.3 C38.4 C38.8
Breast	174 174A 174B 174C 174D 174E 174F 174G 174W 174X	C50.0 C50.1 C50.2 C50.3 C50.4 C50.5 C50.6 C50.8 C50.9
Vulva	184E	C51.0 C51.1 C51.2 C51.8 C51.9
Vagina	184A	C52
Cervix uteri	180 180A 180B 180W 180X	C53.0 C53.1 C53.8 C53.9
Corpus uteri	182 182A 182B 182W	C54.0 C54.1 C54.2 C54.3 C54.8 C54.9
Unspecified uteri	179	C55
Ovary	183 183A 183C 183D 183E 183F 183W 183X	C56
Unspecified female genital	184 184B 184C 184D 184W	C57.0 C57.1 C57.2 C57.3 C57.4 C57.7 C57.8
III. IMMUNE
Sarcoidosis	135	D86.0 D86.1 D86.2 D86.3 D86.8 D86.9
IV. ENDOCRINE & METABOLIC
Thyroid Hypothyreosis	244D 244X	E03.8 E03.9
Thyroid Goitre	240 240A 240X 241 241A 241B 241X	E04.0 E04.1 E04.2 E04.8 E04.9
Thyroid Toxicosis	242 242A 242B 242C 242D 242E 242W 242X	E05.0 E05.1 E05.2 E05.3 E05.5 E05.8 E05.9
Thyroiditis	245 245A 245B 245C 245D 245E 245W 245X	E06.1 E06.2 E06.3 E06.5 E06.9
Diabetes Type 1	250 250A 250B 250C 250D 250E 250F 250G 250H 250X	E10
Diabetes Type 2		E11
Pyrphyria, Gibert's, A1AT	277B 277E 277G	E80
Hemochromatosis, Wilson's	275A 275B	E83
IX. CIRCULATORY
Essential hypertension	401 401A 401B 401X	I10
Hypertensive heart disease	402 402A 402B 402X	I11.0 I11.9
Hypertensive renal disease	403 403A 403B 403X	I12.0 I12.9
Hypertensive heart and renal disease	404 404A 404B 404X	I13.0 I13.1 I13.2 I13.8 I13.9
Angina pectoris	413	I20.0 I20.1 I20.8 I20..9
Acute myocardial infarction	410 410A 410B 410W 410X	I21.0 I21.1 I21.2 I21.3 I21.4 I21.9
Subsequent myocardial infarction	411 411A 411B 411C 411X	I22.0 I22.1 I22.8 I22.9
Complications of myocardial infarction	412	I23.0 I23.1 I23.2 I23.3 I23.4 I23.5 I23.8
Other acute ischaemic heart diseases	414W	I24.0 I24.1 I24.8 I24.9
Chronic ischaemic heart disease	414 414A 414B 414X	I25.0 I25.1 I25.2 I25.3 I25.4 I25.5 I25.6 I25.8 I25.9
Subarachnoidal hemorrhage	430	I60.0 I60.1 I60.2 I60.3 I60.4 I60.5 I60.6 I60.7 I60.8 I60.9
Intracerebral hemorrhage	431	I61.0 I61.1 I61.2 I61.3 I61.4 I61.5 I61.6 I61.8 I61.9
Other nontraumatic intracranial hemorrhage	432 432A 432B 432X	I62.0 I62.1 I62.9
Cerebral infarction		I63.0 I63.1 I63.2 I63.3 I63.4 I63.5 I63.6 I63.8 I63.9
Stroke	436	I64
Occlusion and stenosis of precerebral arteries	435	I65.0 I65.1 I65.2 I65.3 I65.8 I65.9
Occlusion and stenosis of cerebral arteries	433 433A 433B 433C 433D 433W 433X	I66.0 I66.1 I66.2 I66.3 I66.4 I66.9
Other cerebrovascular diseases	437 437A 437B 437C 437D437E 437F 437G 437W	I67.0 I67.1 I67.2 I67.3 I67.4 I67.5 I67.6 I67.7 I67.8 I67.9
Sequalea of cerebrovasculaer disease		I69.0 I69.1 I69.2 I69.3 I69.4 I69.8
Atherosclerosis	440 440A 440B 440C 440W 440X	I70.0 I70.1 I70.2 I70.8 I70.9
Aortic aneurysm and dissection	441 441A 441B 441C 441D 441E 441F 441G 441H	I71.0 I71.1 I71.2 I71.3 I71.4 I71.5 I71.6
Other aneurysm and dissection	442 442A 442B 442C 442D 442W 442X	I72.0 I72.1 I72.2 I72.3 I72.4 I72.5 I72.6 I72.8 I72.9
Other peripheral vascular diseases	443 443A 443B 443W 443X	I73.0 I73.1 I73.8 I73.9		443A Raynaud I173.0
Arterial embolism and thrombosis	444 444A 444B 444C 444W 444X	I74.0 I74.1 I74.2 I74.3 I74.4 I74.5 I74.8 I74.9
Other disorders of arteries and arterioles	447 447A 447B 447C 447D 447E 447F 447G 447H 447W 447X	I77.0 I77.1 I77.2 I77.3 I77.4 I77.5 I77.6 I77.8 I77.9
Diseases of capillaries	448 448A 448B 448X	I78.0 I78.1 I78.8 I78.9
Portal vein thrombosis	452	I81
Budd-Chiari	453A	I82.0
Esophageal varices	456A, 456B, 456C, 456W	I85.0 I85.9
Gastric varices	456	I86.4
XI. DIGESTIVE
Atrophic gastritis	535B	K29.4
Crohn disease	555	K50.0 K50.1 K50.8 K50.9
Ulcerative Colitis	556	K51.0 K51.2 K51.3 K51.4 K51.5 K51.8 K51.9
Other noninfective gastroenteritis and colitis	135B	K52.0 K52.1 K52.2 K52.3 K52.8 K52.9
Liver alcoholic	571A-D	K70.0 K70.1 K70.2 K70.3 K70.4 K70.9
Liver toxic		K71.0 K71.1 K71.2 K71.3 K71.4 K71.5 K71.6 K71.7 K71.8 K71.9
Liver failure	570	K72.0 K72.1 K72.9
Liver chronic hepatis	571E	K73.0 K73.1 K73.2 K73.8 K73.9
Liver fibrosis, cirrhosis	571, 571F	K74.0 K74.1 K74.2 K74.6
Primary biliary cirrhosis	571G	K74.3		Target disease
Secondary / unspecified biliary cirrhosis		K74.4 K74.5		Target disease
Liver other inflammatory	572	K75.0 K75.2 K75.3
Autoimmune hepatitis		K75.4
Liver inflammation, other specified (NASH)		K75.8
Liver inflammation, other unspecified (hepatitis)	573D	K75.9
Liver other (NAFLD)	573 571W 571X	K76.0 K76.1 K76.2 K76.3 K76.4 K76.5 K76.8 K76.9
Liver abscess	572A	K75.0
Portal infection	572B	K75.1
Liver coma	572C	K72
Portal hypertension	572D	K76.6
Hepatorenal syndrom	572E	K76.7
Chronic liver disease other complications	572W	K72.9
Gallstone disease	574, 574C, 574D, 574E, 574F	K80.0 K80.1 K80.2 K80.3 K80.4 K80.5 K80.8
Cholecystitis	574A, 574B, 575A, 575B, 575C, 575D, 575E, 575F, 575G, 575W, 575X	K81.0 K81.1 K81.8 K81.9
Biliary tree other	576, 576D, 576E, 576F, 576W, 576X	K82.0 K82.1 K82.2 K82.3 K82.4 K82.8 K82.9
Cholangitis	576B	K83.0 K83.1 K83.2 K83.3 K83.4 K83.5 K83.8 K83.9
Primary sclerosing cholangitis		K83.0A
Celiac disease	579	K90.0
Postcholecystectomy syndrome	576A, 576C	K91.5
XII. SKIN AND SUBCUTANEOUS
Discoid Lupus erythematosus	695E	L93.0 L93.1 L93.2
Psoriasis	696 696A 696B	L40.0 L40.1 L40.2 L40.3 L40.4 L40.5 L40.8 L40.9
XIII. MUSCULOSKELETAL
Inflammatory polyarthropathias, seropositive	711 711A 711B 711C 711D 711E 711F 711G 711H 711W 711X	M05.0 M05.1 M05.2 M05.3 M05.8
Inflammatory polyarthropathias, other	716F 716G	M06.0 M06.1 M06.2 M06.3 M06.4 M06.8 M06.9
Psoriasis and IBD arthropathias	711C 711D	M07.0 M07.1 M07.2 M07.3 M07.4 M07.5 M07.6
Juvenile arthritis	714 714A 714B 714D 714E 714W 714X	M08.0 M08.1 M08.2 M08.3 M08.4 M08.8 M08.9
Juvenile arthritis at other diseases	714C	M09.0 M09.1 M09.2 M09.8
Arthritis, other	720 720A 720B 720C 720W 720X	M13.0 M13.1 M13.8 M13.9
Polyarteritis nodosa	446 446A	M30.0 M30.1 M30.2 M30.3 M30.8
Other necrotizing vasculopathies	446B 446C 446D VE 446F 446G 446H	M31.0 M31.1 M31.2 M31.3 M31.4 M31.5 M31.6 M31.7 M31.8 M31.9
Systemic lupus erythematodes	710A	M32.0 M32.1 M32.8 M32.9
Dermatopolymyositis	710D	M33.0 M33.1 M33.2 M33.9
Systemic sclerosis	710B	M34.0 M34.1 M34.2 M34.8 M34.9
Other systemic involvement of connective tissue	710 710C 710E 710W 710X	M35.0 M35.1 M35.2 M35.3 M35.4 M35.5 M35.6 M35.7 M35.8 M35.9		710C Sicca M35.0
XVIII SYMPTOMS, SIGNS
Hepatosplenomegaly	789B	R16.0 R16.1 R16.2
Ikterus	782E	R17
Ascites	789F	R18
JCA22	Endoscopic band ligation of esophageal varices
JCA32	Endoscopic injection therapy in the esophagus
JDA22	Endoscopic band ligation of gastric varices
JDA32	Endoscopic injection therapy in the stomach
JJC00	Homologues liver transplantation
JJC10	Homologues partial liver transplantation
JJC20	Homologues liver transplantation, living donor
TJA10	Laparocentesis
TJJ00	Perkutaneous liver biopsy
Active compound	ATC	Generics	Brands				Indication
Ursodeoxicholsyra	A05AA02	Ursofalk					First-line specific
Bezafibrate	C10AB02		Bezalip				Second-line specific
Gemfibrozil	C10AB04	Gemfibrozil	Lopid
Fenofibrate	C10AB05		Lipanthyl
Budesonid	A07EA06	Budesonid	Budenofalk	Entocort	Entocir
Prednisolone	H02AB06	Prednisolone					AIH-overlap
Prednisone	H02AB07		Deltison
Azathioprine	L04AX01	Azatioprin	Azathioprin	Imurel	Immunoprin
Mercaptopurine	L01BB02		Puri-nethol
Cholestyramine	C10AC01	Questran					Pruritus
Colestipol	C10AC02	Lestid
Colesevelam	C10AC04	Cholestagel
Rifampicin	J04AB02	Rifadin	Rimactan	Rimactazid	Rimstar
Naltrexone	N07BB04		Revia
Modafinil	N06BA07	Modafinil					Fatigue
Calcium carbonate - Cholecalciferol	A12X	Calcichew-D3	Kalcipos-D				Osteoporosis
Alendronic acid	M05BA04	Alendronat	Fosamax
Levothyroxin	H03AA01	Levaxin					Thyroid disease

## Sheet: 2 Verification Chart
Individual PBC-patients lab values and calculated risk for events according to the Classic UDCA response criterias, UK-PBC risk scores and the GLOBE risk score
Step-by step approach:																													*	Paris 1: ALP ≤3x ULN and AST ≤2x ULN and Total Bilirubin ≤ULN (Corpechot et al 2008)													Mean Survival of HC (Healthy Control) population:
1. Fill in date and age at start of UDCA and general baseline information																														Paris II: ALP ≤1.5x ULN and AST ≤1.5x ULN and Total Bilirubin ≤ULN (Corpechot et al 2011)														ASGS	3y (%)	5y (%)	10y (%)	15y (%)
2. Fill in baseline bilirubin, ALT/(AST), ALP, Albumin, Platelets in the first row.																														Barcelona: 40% decrease in ALP or normalisation (Pares et al 2006)													<45y	-0.52	99.5	99.2	98	---
3. Fill in bilirubin, ALT/(AST), ALP, Albumin, Platelets after >12 month of UDCA in the second row																														Rotterdam: Normal bilirubin and normal albumin (Kuiper et el 2009)													45y - 52y	0.01	98.8	98	95.6	---
4. Responses/risks and liver transplant free survival are calculated automatically																														Toronto: ALP ≤1.67x ULN (Kumagi et al 2010)													52y - 58y	0.6	98	96.6	92.1	---
		a. UDCA Response; Paris I, Paris II, Barcelona, Rotterdam, Toronto, Mayo																												Mayo: ALP ≤2x ULN (Angulo et al 1999)													58y - 66y	1.01	98.2	96.1	89	---
		b. UK-PBC risk score; Risk for liver transplant or liver related death																											**	UK-PBC Risk for liver transplant or liver related death (Carbone et al Hep 2015)													>= 66y	1.69	88.6	82.1	63.9	---
		c. The GLOBE score; Liver transplant-free survival																											***	GLOBE Score Liver transplant-free survival rate (Lammers et al Gastro 2015)
5. Evaluate the response, calculated risks and liver transplant free survival to evaluate the need for a second line treatment
Pat	Country of origin	Date	Age	Year of	Age at	Sex	Length	Weight	BMI	AMA	Biopsy	Pruritus	Fatigue	AIH	Other	UDCA	Bilirubin			ALT (AST)			ALP			Albumin			Platelets (10^9/l)			Creatinine	INR	a. UDCA Response Criteria (Response/No Response)*						b. UK-PBC Risk Score*			c. The GLOBE Score ***						ANA+
#		of input	(y)	diagn. (y)	diagn. (y)		(m)	(kg)	(kg/m2)						AID	Treatment	Value	ULN	xULN	Value	ULN	x ULN	Value	ULN	x ULN	Value	LLN	x LLN	Value	LLN	x LLN			Paris I	Paris II	Barcelona	Rotterdam	Toronto	Mayo	5y (%)	10y (%)	15y (%)	Globe Score		3y (%)	5y (%)	10y (%)	15y (%)
1		2005-01-20	50	2000	42	XX	1.6	60	23.4375	ja	ja	n	n	n	j	Start UDCA	15	18	0.833333	130	50	2.6	920	130	7.07692	35	30	1.16667	240	150	1.6	70	1	--	---	---	---	---	---	---	---	---	---		---	---	---	---	Yes
1			50									j	n	n		UDCA >12m	15	18	0.833333	100	50	2	600	130	4.61538	35	30	1.16667	240	150	1.6	73	1	No Resp.	No Resp.	No Resp.	Resp.	No Resp.	No Resp.	3.56133	11.4326	20.2228	0.515198	High Risk	94.2432	89.9199	75.1193	59.8765
1
1
						XX
2									#DIV/0!							Start UDCA			#DIV/0!			#DIV/0!			#DIV/0!			#DIV/0!			#DIV/0!			--	---	---	---	---	---	---	---	---	---		---	---	---	---
2																UDCA >12m			#DIV/0!			#DIV/0!			#DIV/0!			#DIV/0!			#DIV/0!			#DIV/0!	#DIV/0!	#DIV/0!	#DIV/0!	#DIV/0!	#DIV/0!	#DIV/0!	#DIV/0!	#DIV/0!	#DIV/0!	#DIV/0!	#DIV/0!	#DIV/0!	#DIV/0!	#DIV/0!
2
2
3									#DIV/0!							Start of UDCA			#DIV/0!			#DIV/0!			#DIV/0!			#DIV/0!			#DIV/0!			--	---	---	---	---	---	---	---	---	---		---	---	---	---
3																UDCA >12m			#DIV/0!			#DIV/0!			#DIV/0!			#DIV/0!			#DIV/0!			#DIV/0!	#DIV/0!	#DIV/0!	#DIV/0!	#DIV/0!	#DIV/0!	#DIV/0!	#DIV/0!	#DIV/0!	#DIV/0!	#DIV/0!	#DIV/0!	#DIV/0!	#DIV/0!	#DIV/0!
3
3
3									#DIV/0!							Start of UDCA			#DIV/0!			#DIV/0!			#DIV/0!			#DIV/0!			#DIV/0!			--	---	---	---	---	---	---	---	---	---		---	---	---	---
3																UDCA >12m			#DIV/0!			#DIV/0!			#DIV/0!			#DIV/0!			#DIV/0!			#DIV/0!	#DIV/0!	#DIV/0!	#DIV/0!	#DIV/0!	#DIV/0!	#DIV/0!	#DIV/0!	#DIV/0!	#DIV/0!	#DIV/0!	#DIV/0!	#DIV/0!	#DIV/0!	#DIV/0!
3
3
4
4									#DIV/0!							Start of UDCA			#DIV/0!			#DIV/0!			#DIV/0!			#DIV/0!			#DIV/0!			--	---	---	---	---	---	---	---	---	---		---	---	---	---
4																UDCA >12m			#DIV/0!			#DIV/0!			#DIV/0!			#DIV/0!			#DIV/0!			#DIV/0!	#DIV/0!	#DIV/0!	#DIV/0!	#DIV/0!	#DIV/0!	#DIV/0!	#DIV/0!	#DIV/0!	#DIV/0!	#DIV/0!	#DIV/0!	#DIV/0!	#DIV/0!	#DIV/0!
4
4
5									#DIV/0!							150602			#DIV/0!			#DIV/0!			#DIV/0!			#DIV/0!			#DIV/0!			--	---	---	---	---	---	---	---	---	---		---	---	---	---
5																UDCA >12m			#DIV/0!			#DIV/0!			#DIV/0!			#DIV/0!			#DIV/0!			#DIV/0!	#DIV/0!	#DIV/0!	#DIV/0!	#DIV/0!	#DIV/0!	#DIV/0!	#DIV/0!	#DIV/0!	#DIV/0!	#DIV/0!	#DIV/0!	#DIV/0!	#DIV/0!	#DIV/0!
5																150422
5
6									#DIV/0!							Start of UDCA			#DIV/0!			#DIV/0!			#DIV/0!			#DIV/0!			#DIV/0!			--	---	---	---	---	---	---	---	---	---		---	---	---	---
6																UDCA >12m			#DIV/0!			#DIV/0!			#DIV/0!			#DIV/0!			#DIV/0!			#DIV/0!	#DIV/0!	#DIV/0!	#DIV/0!	#DIV/0!	#DIV/0!	#DIV/0!	#DIV/0!	#DIV/0!	#DIV/0!	#DIV/0!	#DIV/0!	#DIV/0!	#DIV/0!	#DIV/0!
6
6
7									#DIV/0!							Start of UDCA			#DIV/0!			#DIV/0!			#DIV/0!			#DIV/0!			#DIV/0!			--	---	---	---	---	---	---	---	---	---		---	---	---	---
7																UDCA >12m			#DIV/0!			#DIV/0!			#DIV/0!			#DIV/0!			#DIV/0!			#DIV/0!	#DIV/0!	#DIV/0!	#DIV/0!	#DIV/0!	#DIV/0!	#DIV/0!	#DIV/0!	#DIV/0!	#DIV/0!	#DIV/0!	#DIV/0!	#DIV/0!	#DIV/0!	#DIV/0!
7
7
8									#DIV/0!							Start of UDCA			#DIV/0!			#DIV/0!			#DIV/0!			#DIV/0!			#DIV/0!			--	---	---	---	---	---	---	---	---	---		---	---	---	---
8																UDCA >12m			#DIV/0!			#DIV/0!			#DIV/0!			#DIV/0!			#DIV/0!			#DIV/0!	#DIV/0!	#DIV/0!	#DIV/0!	#DIV/0!	#DIV/0!	#DIV/0!	#DIV/0!	#DIV/0!	#DIV/0!	#DIV/0!	#DIV/0!	#DIV/0!	#DIV/0!	#DIV/0!
8
8
9									#DIV/0!							Start of UDCA			#DIV/0!			#DIV/0!			#DIV/0!			#DIV/0!			#DIV/0!			--	---	---	---	---	---	---	---	---	---		---	---	---	---
9																UDCA >12m			#DIV/0!			#DIV/0!			#DIV/0!			#DIV/0!			#DIV/0!			#DIV/0!	#DIV/0!	#DIV/0!	#DIV/0!	#DIV/0!	#DIV/0!	#DIV/0!	#DIV/0!	#DIV/0!	#DIV/0!	#DIV/0!	#DIV/0!	#DIV/0!	#DIV/0!	#DIV/0!
9
9
10									#DIV/0!							Start of UDCA			#DIV/0!			#DIV/0!			#DIV/0!			#DIV/0!			#DIV/0!			--	---	---	---	---	---	---	---	---	---		---	---	---	---
10																UDCA >12m			#DIV/0!			#DIV/0!			#DIV/0!			#DIV/0!			#DIV/0!			#DIV/0!	#DIV/0!	#DIV/0!	#DIV/0!	#DIV/0!	#DIV/0!	#DIV/0!	#DIV/0!	#DIV/0!	#DIV/0!	#DIV/0!	#DIV/0!	#DIV/0!	#DIV/0!	#DIV/0!
10
10
11									#DIV/0!							Start of UDCA			#DIV/0!			#DIV/0!			#DIV/0!			#DIV/0!			#DIV/0!			--	---	---	---	---	---	---	---	---	---		---	---	---	---
11																UDCA >12m			#DIV/0!			#DIV/0!			#DIV/0!			#DIV/0!			#DIV/0!			#DIV/0!	#DIV/0!	#DIV/0!	#DIV/0!	#DIV/0!	#DIV/0!	#DIV/0!	#DIV/0!	#DIV/0!	#DIV/0!	#DIV/0!	#DIV/0!	#DIV/0!	#DIV/0!	#DIV/0!
11
11
12									#DIV/0!							Start of UDCA			#DIV/0!			#DIV/0!			#DIV/0!			#DIV/0!			#DIV/0!			--	---	---	---	---	---	---	---	---	---		---	---	---	---
12																UDCA >12m			#DIV/0!			#DIV/0!			#DIV/0!			#DIV/0!			#DIV/0!			#DIV/0!	#DIV/0!	#DIV/0!	#DIV/0!	#DIV/0!	#DIV/0!	#DIV/0!	#DIV/0!	#DIV/0!	#DIV/0!	#DIV/0!	#DIV/0!	#DIV/0!	#DIV/0!	#DIV/0!
12
12
13									#DIV/0!							Start of UDCA			#DIV/0!			#DIV/0!			#DIV/0!			#DIV/0!			#DIV/0!			--	---	---	---	---	---	---	---	---	---		---	---	---	---
13																UDCA >12m			#DIV/0!			#DIV/0!			#DIV/0!			#DIV/0!			#DIV/0!			#DIV/0!	#DIV/0!	#DIV/0!	#DIV/0!	#DIV/0!	#DIV/0!	#DIV/0!	#DIV/0!	#DIV/0!	#DIV/0!	#DIV/0!	#DIV/0!	#DIV/0!	#DIV/0!	#DIV/0!
13
13
14									#DIV/0!							Start of UDCA			#DIV/0!			#DIV/0!			#DIV/0!			#DIV/0!			#DIV/0!			--	---	---	---	---	---	---	---	---	---		---	---	---	---
14																UDCA >12m			#DIV/0!			#DIV/0!			#DIV/0!			#DIV/0!			#DIV/0!			#DIV/0!	#DIV/0!	#DIV/0!	#DIV/0!	#DIV/0!	#DIV/0!	#DIV/0!	#DIV/0!	#DIV/0!	#DIV/0!	#DIV/0!	#DIV/0!	#DIV/0!	#DIV/0!	#DIV/0!
14
14
15									#DIV/0!							Start of UDCA			#DIV/0!			#DIV/0!			#DIV/0!			#DIV/0!			#DIV/0!			--	---	---	---	---	---	---	---	---	---		---	---	---	---
15																UDCA >12m			#DIV/0!			#DIV/0!			#DIV/0!			#DIV/0!			#DIV/0!			#DIV/0!	#DIV/0!	#DIV/0!	#DIV/0!	#DIV/0!	#DIV/0!	#DIV/0!	#DIV/0!	#DIV/0!	#DIV/0!	#DIV/0!	#DIV/0!	#DIV/0!	#DIV/0!	#DIV/0!
15
15
16									#DIV/0!							Start of UDCA			#DIV/0!			#DIV/0!			#DIV/0!			#DIV/0!			#DIV/0!			--	---	---	---	---	---	---	---	---	---		---	---	---	---
16																UDCA >12m			#DIV/0!			#DIV/0!			#DIV/0!			#DIV/0!			#DIV/0!			#DIV/0!	#DIV/0!	#DIV/0!	#DIV/0!	#DIV/0!	#DIV/0!	#DIV/0!	#DIV/0!	#DIV/0!	#DIV/0!	#DIV/0!	#DIV/0!	#DIV/0!	#DIV/0!	#DIV/0!
16
16
17									#DIV/0!							Start of UDCA			#DIV/0!			#DIV/0!			#DIV/0!			#DIV/0!			#DIV/0!			--	---	---	---	---	---	---	---	---	---		---	---	---	---
17																UDCA >12m			#DIV/0!			#DIV/0!			#DIV/0!			#DIV/0!			#DIV/0!			#DIV/0!	#DIV/0!	#DIV/0!	#DIV/0!	#DIV/0!	#DIV/0!	#DIV/0!	#DIV/0!	#DIV/0!	#DIV/0!	#DIV/0!	#DIV/0!	#DIV/0!	#DIV/0!	#DIV/0!
17
17
18									#DIV/0!							Start of UDCA			#DIV/0!			#DIV/0!			#DIV/0!			#DIV/0!			#DIV/0!			--	---	---	---	---	---	---	---	---	---		---	---	---	---
18																UDCA >12m			#DIV/0!			#DIV/0!			#DIV/0!			#DIV/0!			#DIV/0!			#DIV/0!	#DIV/0!	#DIV/0!	#DIV/0!	#DIV/0!	#DIV/0!	#DIV/0!	#DIV/0!	#DIV/0!	#DIV/0!	#DIV/0!	#DIV/0!	#DIV/0!	#DIV/0!	#DIV/0!
18
18
19									#DIV/0!							Start of UDCA			#DIV/0!			#DIV/0!			#DIV/0!			#DIV/0!			#DIV/0!			--	---	---	---	---	---	---	---	---	---		---	---	---	---
19																UDCA >12m			#DIV/0!			#DIV/0!			#DIV/0!			#DIV/0!			#DIV/0!			#DIV/0!	#DIV/0!	#DIV/0!	#DIV/0!	#DIV/0!	#DIV/0!	#DIV/0!	#DIV/0!	#DIV/0!	#DIV/0!	#DIV/0!	#DIV/0!	#DIV/0!	#DIV/0!	#DIV/0!
19
19
20									#DIV/0!							Start of UDCA			#DIV/0!			#DIV/0!			#DIV/0!			#DIV/0!			#DIV/0!			--	---	---	---	---	---	---	---	---	---		---	---	---	---
20																UDCA >12m			#DIV/0!			#DIV/0!			#DIV/0!			#DIV/0!			#DIV/0!			#DIV/0!	#DIV/0!	#DIV/0!	#DIV/0!	#DIV/0!	#DIV/0!	#DIV/0!	#DIV/0!	#DIV/0!	#DIV/0!	#DIV/0!	#DIV/0!	#DIV/0!	#DIV/0!	#DIV/0!
20
20
21									#DIV/0!							Start of UDCA			#DIV/0!			#DIV/0!			#DIV/0!			#DIV/0!			#DIV/0!			--	---	---	---	---	---	---	---	---	---		---	---	---	---
21																UDCA >12m			#DIV/0!			#DIV/0!			#DIV/0!			#DIV/0!			#DIV/0!			#DIV/0!	#DIV/0!	#DIV/0!	#DIV/0!	#DIV/0!	#DIV/0!	#DIV/0!	#DIV/0!	#DIV/0!	#DIV/0!	#DIV/0!	#DIV/0!	#DIV/0!	#DIV/0!	#DIV/0!
21
21
22									#DIV/0!							Start of UDCA			#DIV/0!			#DIV/0!			#DIV/0!			#DIV/0!			#DIV/0!			--	---	---	---	---	---	---	---	---	---		---	---	---	---
22																UDCA >12m			#DIV/0!			#DIV/0!			#DIV/0!			#DIV/0!			#DIV/0!			#DIV/0!	#DIV/0!	#DIV/0!	#DIV/0!	#DIV/0!	#DIV/0!	#DIV/0!	#DIV/0!	#DIV/0!	#DIV/0!	#DIV/0!	#DIV/0!	#DIV/0!	#DIV/0!	#DIV/0!
22
22
23									#DIV/0!							Start of UDCA			#DIV/0!			#DIV/0!			#DIV/0!			#DIV/0!			#DIV/0!			--	---	---	---	---	---	---	---	---	---		---	---	---	---
23																UDCA >12m			#DIV/0!			#DIV/0!			#DIV/0!			#DIV/0!			#DIV/0!			#DIV/0!	#DIV/0!	#DIV/0!	#DIV/0!	#DIV/0!	#DIV/0!	#DIV/0!	#DIV/0!	#DIV/0!	#DIV/0!	#DIV/0!	#DIV/0!	#DIV/0!	#DIV/0!	#DIV/0!
23
23
24									#DIV/0!							Start of UDCA			#DIV/0!			#DIV/0!			#DIV/0!			#DIV/0!			#DIV/0!			--	---	---	---	---	---	---	---	---	---		---	---	---	---
24																UDCA >12m			#DIV/0!			#DIV/0!			#DIV/0!			#DIV/0!			#DIV/0!			#DIV/0!	#DIV/0!	#DIV/0!	#DIV/0!	#DIV/0!	#DIV/0!	#DIV/0!	#DIV/0!	#DIV/0!	#DIV/0!	#DIV/0!	#DIV/0!	#DIV/0!	#DIV/0!	#DIV/0!
24
24
25									#DIV/0!							Start of UDCA			#DIV/0!			#DIV/0!			#DIV/0!			#DIV/0!			#DIV/0!			--	---	---	---	---	---	---	---	---	---		---	---	---	---
25																UDCA >12m			#DIV/0!			#DIV/0!			#DIV/0!			#DIV/0!			#DIV/0!			#DIV/0!	#DIV/0!	#DIV/0!	#DIV/0!	#DIV/0!	#DIV/0!	#DIV/0!	#DIV/0!	#DIV/0!	#DIV/0!	#DIV/0!	#DIV/0!	#DIV/0!	#DIV/0!	#DIV/0!
25
25
26									#DIV/0!							Start of UDCA			#DIV/0!			#DIV/0!			#DIV/0!			#DIV/0!			#DIV/0!			--	---	---	---	---	---	---	---	---	---		---	---	---	---
26																UDCA >12m			#DIV/0!			#DIV/0!			#DIV/0!			#DIV/0!			#DIV/0!			#DIV/0!	#DIV/0!	#DIV/0!	#DIV/0!	#DIV/0!	#DIV/0!	#DIV/0!	#DIV/0!	#DIV/0!	#DIV/0!	#DIV/0!	#DIV/0!	#DIV/0!	#DIV/0!	#DIV/0!
26
26
27									#DIV/0!							Start of UDCA			#DIV/0!			#DIV/0!			#DIV/0!			#DIV/0!			#DIV/0!			--	---	---	---	---	---	---	---	---	---		---	---	---	---
27																UDCA >12m			#DIV/0!			#DIV/0!			#DIV/0!			#DIV/0!			#DIV/0!			#DIV/0!	#DIV/0!	#DIV/0!	#DIV/0!	#DIV/0!	#DIV/0!	#DIV/0!	#DIV/0!	#DIV/0!	#DIV/0!	#DIV/0!	#DIV/0!	#DIV/0!	#DIV/0!	#DIV/0!
27
27
28									#DIV/0!							Start of UDCA			#DIV/0!			#DIV/0!			#DIV/0!			#DIV/0!			#DIV/0!			--	---	---	---	---	---	---	---	---	---		---	---	---	---
28																UDCA >12m			#DIV/0!			#DIV/0!			#DIV/0!			#DIV/0!			#DIV/0!			#DIV/0!	#DIV/0!	#DIV/0!	#DIV/0!	#DIV/0!	#DIV/0!	#DIV/0!	#DIV/0!	#DIV/0!	#DIV/0!	#DIV/0!	#DIV/0!	#DIV/0!	#DIV/0!	#DIV/0!
28
28
29									#DIV/0!							Start of UDCA			#DIV/0!			#DIV/0!			#DIV/0!			#DIV/0!			#DIV/0!			--	---	---	---	---	---	---	---	---	---		---	---	---	---
29																UDCA >12m			#DIV/0!			#DIV/0!			#DIV/0!			#DIV/0!			#DIV/0!			#DIV/0!	#DIV/0!	#DIV/0!	#DIV/0!	#DIV/0!	#DIV/0!	#DIV/0!	#DIV/0!	#DIV/0!	#DIV/0!	#DIV/0!	#DIV/0!	#DIV/0!	#DIV/0!	#DIV/0!
29
29
30									#DIV/0!							Start of UDCA			#DIV/0!			#DIV/0!			#DIV/0!			#DIV/0!			#DIV/0!			--	---	---	---	---	---	---	---	---	---		---	---	---	---
30																UDCA >12m			#DIV/0!			#DIV/0!			#DIV/0!			#DIV/0!			#DIV/0!			#DIV/0!	#DIV/0!	#DIV/0!	#DIV/0!	#DIV/0!	#DIV/0!	#DIV/0!	#DIV/0!	#DIV/0!	#DIV/0!	#DIV/0!	#DIV/0!	#DIV/0!	#DIV/0!	#DIV/0!
30
30
31									#DIV/0!							Start of UDCA			#DIV/0!			#DIV/0!			#DIV/0!			#DIV/0!			#DIV/0!			--	---	---	---	---	---	---	---	---	---		---	---	---	---
31																UDCA >12m			#DIV/0!			#DIV/0!			#DIV/0!			#DIV/0!			#DIV/0!			#DIV/0!	#DIV/0!	#DIV/0!	#DIV/0!	#DIV/0!	#DIV/0!	#DIV/0!	#DIV/0!	#DIV/0!	#DIV/0!	#DIV/0!	#DIV/0!	#DIV/0!	#DIV/0!	#DIV/0!
31
31
32									#DIV/0!							Start of UDCA			#DIV/0!			#DIV/0!			#DIV/0!			#DIV/0!			#DIV/0!			--	---	---	---	---	---	---	---	---	---		---	---	---	---
32																UDCA >12m			#DIV/0!			#DIV/0!			#DIV/0!			#DIV/0!			#DIV/0!			#DIV/0!	#DIV/0!	#DIV/0!	#DIV/0!	#DIV/0!	#DIV/0!	#DIV/0!	#DIV/0!	#DIV/0!	#DIV/0!	#DIV/0!	#DIV/0!	#DIV/0!	#DIV/0!	#DIV/0!
32
32
33									#DIV/0!							Start of UDCA			#DIV/0!			#DIV/0!			#DIV/0!			#DIV/0!			#DIV/0!			--	---	---	---	---	---	---	---	---	---		---	---	---	---
33																UDCA >12m			#DIV/0!			#DIV/0!			#DIV/0!			#DIV/0!			#DIV/0!			#DIV/0!	#DIV/0!	#DIV/0!	#DIV/0!	#DIV/0!	#DIV/0!	#DIV/0!	#DIV/0!	#DIV/0!	#DIV/0!	#DIV/0!	#DIV/0!	#DIV/0!	#DIV/0!	#DIV/0!
33
33
34									#DIV/0!							Start of UDCA			#DIV/0!			#DIV/0!			#DIV/0!			#DIV/0!			#DIV/0!			--	---	---	---	---	---	---	---	---	---		---	---	---	---
34																UDCA >12m			#DIV/0!			#DIV/0!			#DIV/0!			#DIV/0!			#DIV/0!			#DIV/0!	#DIV/0!	#DIV/0!	#DIV/0!	#DIV/0!	#DIV/0!	#DIV/0!	#DIV/0!	#DIV/0!	#DIV/0!	#DIV/0!	#DIV/0!	#DIV/0!	#DIV/0!	#DIV/0!
34
34
35									#DIV/0!							Start of UDCA			#DIV/0!			#DIV/0!			#DIV/0!			#DIV/0!			#DIV/0!			--	---	---	---	---	---	---	---	---	---		---	---	---	---
35																UDCA >12m			#DIV/0!			#DIV/0!			#DIV/0!			#DIV/0!			#DIV/0!			#DIV/0!	#DIV/0!	#DIV/0!	#DIV/0!	#DIV/0!	#DIV/0!	#DIV/0!	#DIV/0!	#DIV/0!	#DIV/0!	#DIV/0!	#DIV/0!	#DIV/0!	#DIV/0!	#DIV/0!
35
35
36									#DIV/0!							Start of UDCA			#DIV/0!			#DIV/0!			#DIV/0!			#DIV/0!			#DIV/0!			--	---	---	---	---	---	---	---	---	---		---	---	---	---
36																UDCA >12m			#DIV/0!			#DIV/0!			#DIV/0!			#DIV/0!			#DIV/0!			#DIV/0!	#DIV/0!	#DIV/0!	#DIV/0!	#DIV/0!	#DIV/0!	#DIV/0!	#DIV/0!	#DIV/0!	#DIV/0!	#DIV/0!	#DIV/0!	#DIV/0!	#DIV/0!	#DIV/0!
36
36
37									#DIV/0!							Start of UDCA			#DIV/0!			#DIV/0!			#DIV/0!			#DIV/0!			#DIV/0!			--	---	---	---	---	---	---	---	---	---		---	---	---	---
37																UDCA >12m			#DIV/0!			#DIV/0!			#DIV/0!			#DIV/0!			#DIV/0!			#DIV/0!	#DIV/0!	#DIV/0!	#DIV/0!	#DIV/0!	#DIV/0!	#DIV/0!	#DIV/0!	#DIV/0!	#DIV/0!	#DIV/0!	#DIV/0!	#DIV/0!	#DIV/0!	#DIV/0!
37
37
38									#DIV/0!							Start of UDCA			#DIV/0!			#DIV/0!			#DIV/0!			#DIV/0!			#DIV/0!			--	---	---	---	---	---	---	---	---	---		---	---	---	---
38																UDCA >12m			#DIV/0!			#DIV/0!			#DIV/0!			#DIV/0!			#DIV/0!			#DIV/0!	#DIV/0!	#DIV/0!	#DIV/0!	#DIV/0!	#DIV/0!	#DIV/0!	#DIV/0!	#DIV/0!	#DIV/0!	#DIV/0!	#DIV/0!	#DIV/0!	#DIV/0!	#DIV/0!
38
38
39									#DIV/0!							Start of UDCA			#DIV/0!			#DIV/0!			#DIV/0!			#DIV/0!			#DIV/0!			--	---	---	---	---	---	---	---	---	---		---	---	---	---
39																UDCA >12m			#DIV/0!			#DIV/0!			#DIV/0!			#DIV/0!			#DIV/0!			#DIV/0!	#DIV/0!	#DIV/0!	#DIV/0!	#DIV/0!	#DIV/0!	#DIV/0!	#DIV/0!	#DIV/0!	#DIV/0!	#DIV/0!	#DIV/0!	#DIV/0!	#DIV/0!	#DIV/0!
39
39
40									#DIV/0!							Start of UDCA			#DIV/0!			#DIV/0!			#DIV/0!			#DIV/0!			#DIV/0!			--	---	---	---	---	---	---	---	---	---		---	---	---	---
40																UDCA >12m			#DIV/0!			#DIV/0!			#DIV/0!			#DIV/0!			#DIV/0!			#DIV/0!	#DIV/0!	#DIV/0!	#DIV/0!	#DIV/0!	#DIV/0!	#DIV/0!	#DIV/0!	#DIV/0!	#DIV/0!	#DIV/0!	#DIV/0!	#DIV/0!	#DIV/0!	#DIV/0!
40
40
41									#DIV/0!							Start of UDCA			#DIV/0!			#DIV/0!			#DIV/0!			#DIV/0!			#DIV/0!			--	---	---	---	---	---	---	---	---	---		---	---	---	---
41																UDCA >12m			#DIV/0!			#DIV/0!			#DIV/0!			#DIV/0!			#DIV/0!			#DIV/0!	#DIV/0!	#DIV/0!	#DIV/0!	#DIV/0!	#DIV/0!	#DIV/0!	#DIV/0!	#DIV/0!	#DIV/0!	#DIV/0!	#DIV/0!	#DIV/0!	#DIV/0!	#DIV/0!
41
41
42									#DIV/0!							Start of UDCA			#DIV/0!			#DIV/0!			#DIV/0!			#DIV/0!			#DIV/0!			--	---	---	---	---	---	---	---	---	---		---	---	---	---
42																UDCA >12m			#DIV/0!			#DIV/0!			#DIV/0!			#DIV/0!			#DIV/0!			#DIV/0!	#DIV/0!	#DIV/0!	#DIV/0!	#DIV/0!	#DIV/0!	#DIV/0!	#DIV/0!	#DIV/0!	#DIV/0!	#DIV/0!	#DIV/0!	#DIV/0!	#DIV/0!	#DIV/0!
42
42
43									#DIV/0!							Start of UDCA			#DIV/0!			#DIV/0!			#DIV/0!			#DIV/0!			#DIV/0!			--	---	---	---	---	---	---	---	---	---		---	---	---	---
43																UDCA >12m			#DIV/0!			#DIV/0!			#DIV/0!			#DIV/0!			#DIV/0!			#DIV/0!	#DIV/0!	#DIV/0!	#DIV/0!	#DIV/0!	#DIV/0!	#DIV/0!	#DIV/0!	#DIV/0!	#DIV/0!	#DIV/0!	#DIV/0!	#DIV/0!	#DIV/0!	#DIV/0!
43
43
44									#DIV/0!							Start of UDCA			#DIV/0!			#DIV/0!			#DIV/0!			#DIV/0!			#DIV/0!			--	---	---	---	---	---	---	---	---	---		---	---	---	---
44																UDCA >12m			#DIV/0!			#DIV/0!			#DIV/0!			#DIV/0!			#DIV/0!			#DIV/0!	#DIV/0!	#DIV/0!	#DIV/0!	#DIV/0!	#DIV/0!	#DIV/0!	#DIV/0!	#DIV/0!	#DIV/0!	#DIV/0!	#DIV/0!	#DIV/0!	#DIV/0!	#DIV/0!
44
44
45									#DIV/0!							Start of UDCA			#DIV/0!			#DIV/0!			#DIV/0!			#DIV/0!			#DIV/0!			--	---	---	---	---	---	---	---	---	---		---	---	---	---
45																UDCA >12m			#DIV/0!			#DIV/0!			#DIV/0!			#DIV/0!			#DIV/0!			#DIV/0!	#DIV/0!	#DIV/0!	#DIV/0!	#DIV/0!	#DIV/0!	#DIV/0!	#DIV/0!	#DIV/0!	#DIV/0!	#DIV/0!	#DIV/0!	#DIV/0!	#DIV/0!	#DIV/0!
45
45
46									#DIV/0!							Start of UDCA			#DIV/0!			#DIV/0!			#DIV/0!			#DIV/0!			#DIV/0!			--	---	---	---	---	---	---	---	---	---		---	---	---	---
46																UDCA >12m			#DIV/0!			#DIV/0!			#DIV/0!			#DIV/0!			#DIV/0!			#DIV/0!	#DIV/0!	#DIV/0!	#DIV/0!	#DIV/0!	#DIV/0!	#DIV/0!	#DIV/0!	#DIV/0!	#DIV/0!	#DIV/0!	#DIV/0!	#DIV/0!	#DIV/0!	#DIV/0!
46
46
47									#DIV/0!							Start of UDCA			#DIV/0!			#DIV/0!			#DIV/0!			#DIV/0!			#DIV/0!			--	---	---	---	---	---	---	---	---	---		---	---	---	---
47																UDCA >12m			#DIV/0!			#DIV/0!			#DIV/0!			#DIV/0!			#DIV/0!			#DIV/0!	#DIV/0!	#DIV/0!	#DIV/0!	#DIV/0!	#DIV/0!	#DIV/0!	#DIV/0!	#DIV/0!	#DIV/0!	#DIV/0!	#DIV/0!	#DIV/0!	#DIV/0!	#DIV/0!
47
47
48									#DIV/0!							Start of UDCA			#DIV/0!			#DIV/0!			#DIV/0!			#DIV/0!			#DIV/0!			--	---	---	---	---	---	---	---	---	---		---	---	---	---
48																UDCA >12m			#DIV/0!			#DIV/0!			#DIV/0!			#DIV/0!			#DIV/0!			#DIV/0!	#DIV/0!	#DIV/0!	#DIV/0!	#DIV/0!	#DIV/0!	#DIV/0!	#DIV/0!	#DIV/0!	#DIV/0!	#DIV/0!	#DIV/0!	#DIV/0!	#DIV/0!	#DIV/0!
48
48
49									#DIV/0!							Start of UDCA			#DIV/0!			#DIV/0!			#DIV/0!			#DIV/0!			#DIV/0!			--	---	---	---	---	---	---	---	---	---		---	---	---	---
49																UDCA >12m			#DIV/0!			#DIV/0!			#DIV/0!			#DIV/0!			#DIV/0!			#DIV/0!	#DIV/0!	#DIV/0!	#DIV/0!	#DIV/0!	#DIV/0!	#DIV/0!	#DIV/0!	#DIV/0!	#DIV/0!	#DIV/0!	#DIV/0!	#DIV/0!	#DIV/0!	#DIV/0!
49
49
50									#DIV/0!							Start of UDCA			#DIV/0!			#DIV/0!			#DIV/0!			#DIV/0!			#DIV/0!			--	---	---	---	---	---	---	---	---	---		---	---	---	---
50																UDCA >12m			#DIV/0!			#DIV/0!			#DIV/0!			#DIV/0!			#DIV/0!			#DIV/0!	#DIV/0!	#DIV/0!	#DIV/0!	#DIV/0!	#DIV/0!	#DIV/0!	#DIV/0!	#DIV/0!	#DIV/0!	#DIV/0!	#DIV/0!	#DIV/0!	#DIV/0!	#DIV/0!
50
50
51									#DIV/0!							Start of UDCA			#DIV/0!			#DIV/0!			#DIV/0!			#DIV/0!			#DIV/0!			--	---	---	---	---	---	---	---	---	---		---	---	---	---
51																UDCA >12m			#DIV/0!			#DIV/0!			#DIV/0!			#DIV/0!			#DIV/0!			#DIV/0!	#DIV/0!	#DIV/0!	#DIV/0!	#DIV/0!	#DIV/0!	#DIV/0!	#DIV/0!	#DIV/0!	#DIV/0!	#DIV/0!	#DIV/0!	#DIV/0!	#DIV/0!	#DIV/0!
51
51
52									#DIV/0!							Start of UDCA			#DIV/0!			#DIV/0!			#DIV/0!			#DIV/0!			#DIV/0!			--	---	---	---	---	---	---	---	---	---		---	---	---	---
52																UDCA >12m			#DIV/0!			#DIV/0!			#DIV/0!			#DIV/0!			#DIV/0!			#DIV/0!	#DIV/0!	#DIV/0!	#DIV/0!	#DIV/0!	#DIV/0!	#DIV/0!	#DIV/0!	#DIV/0!	#DIV/0!	#DIV/0!	#DIV/0!	#DIV/0!	#DIV/0!	#DIV/0!
52
52
53									#DIV/0!							Start of UDCA			#DIV/0!			#DIV/0!			#DIV/0!			#DIV/0!			#DIV/0!			--	---	---	---	---	---	---	---	---	---		---	---	---	---
53																UDCA >12m			#DIV/0!			#DIV/0!			#DIV/0!			#DIV/0!			#DIV/0!			#DIV/0!	#DIV/0!	#DIV/0!	#DIV/0!	#DIV/0!	#DIV/0!	#DIV/0!	#DIV/0!	#DIV/0!	#DIV/0!	#DIV/0!	#DIV/0!	#DIV/0!	#DIV/0!	#DIV/0!
53
53
54									#DIV/0!							Start of UDCA			#DIV/0!			#DIV/0!			#DIV/0!			#DIV/0!			#DIV/0!			--	---	---	---	---	---	---	---	---	---		---	---	---	---
54																UDCA >12m			#DIV/0!			#DIV/0!			#DIV/0!			#DIV/0!			#DIV/0!			#DIV/0!	#DIV/0!	#DIV/0!	#DIV/0!	#DIV/0!	#DIV/0!	#DIV/0!	#DIV/0!	#DIV/0!	#DIV/0!	#DIV/0!	#DIV/0!	#DIV/0!	#DIV/0!	#DIV/0!
54
54
55									#DIV/0!							Start of UDCA			#DIV/0!			#DIV/0!			#DIV/0!			#DIV/0!			#DIV/0!			--	---	---	---	---	---	---	---	---	---		---	---	---	---
55																UDCA >12m			#DIV/0!			#DIV/0!			#DIV/0!			#DIV/0!			#DIV/0!			#DIV/0!	#DIV/0!	#DIV/0!	#DIV/0!	#DIV/0!	#DIV/0!	#DIV/0!	#DIV/0!	#DIV/0!	#DIV/0!	#DIV/0!	#DIV/0!	#DIV/0!	#DIV/0!	#DIV/0!
55
55
56									#DIV/0!							Start of UDCA			#DIV/0!			#DIV/0!			#DIV/0!			#DIV/0!			#DIV/0!			--	---	---	---	---	---	---	---	---	---		---	---	---	---
56																UDCA >12m			#DIV/0!			#DIV/0!			#DIV/0!			#DIV/0!			#DIV/0!			#DIV/0!	#DIV/0!	#DIV/0!	#DIV/0!	#DIV/0!	#DIV/0!	#DIV/0!	#DIV/0!	#DIV/0!	#DIV/0!	#DIV/0!	#DIV/0!	#DIV/0!	#DIV/0!	#DIV/0!
56
56
57									#DIV/0!							Start of UDCA			#DIV/0!			#DIV/0!			#DIV/0!			#DIV/0!			#DIV/0!			--	---	---	---	---	---	---	---	---	---		---	---	---	---
57																UDCA >12m			#DIV/0!			#DIV/0!			#DIV/0!			#DIV/0!			#DIV/0!			#DIV/0!	#DIV/0!	#DIV/0!	#DIV/0!	#DIV/0!	#DIV/0!	#DIV/0!	#DIV/0!	#DIV/0!	#DIV/0!	#DIV/0!	#DIV/0!	#DIV/0!	#DIV/0!	#DIV/0!
57
57
58									#DIV/0!							Start of UDCA			#DIV/0!			#DIV/0!			#DIV/0!			#DIV/0!			#DIV/0!			--	---	---	---	---	---	---	---	---	---		---	---	---	---
58																UDCA >12m			#DIV/0!			#DIV/0!			#DIV/0!			#DIV/0!			#DIV/0!			#DIV/0!	#DIV/0!	#DIV/0!	#DIV/0!	#DIV/0!	#DIV/0!	#DIV/0!	#DIV/0!	#DIV/0!	#DIV/0!	#DIV/0!	#DIV/0!	#DIV/0!	#DIV/0!	#DIV/0!
58
58
59									#DIV/0!							Start of UDCA			#DIV/0!			#DIV/0!			#DIV/0!			#DIV/0!			#DIV/0!			--	---	---	---	---	---	---	---	---	---		---	---	---	---
59																UDCA >12m			#DIV/0!			#DIV/0!			#DIV/0!			#DIV/0!			#DIV/0!			#DIV/0!	#DIV/0!	#DIV/0!	#DIV/0!	#DIV/0!	#DIV/0!	#DIV/0!	#DIV/0!	#DIV/0!	#DIV/0!	#DIV/0!	#DIV/0!	#DIV/0!	#DIV/0!	#DIV/0!
59
59
60									#DIV/0!							Start of UDCA			#DIV/0!			#DIV/0!			#DIV/0!			#DIV/0!			#DIV/0!			--	---	---	---	---	---	---	---	---	---		---	---	---	---
60																UDCA >12m			#DIV/0!			#DIV/0!			#DIV/0!			#DIV/0!			#DIV/0!			#DIV/0!	#DIV/0!	#DIV/0!	#DIV/0!	#DIV/0!	#DIV/0!	#DIV/0!	#DIV/0!	#DIV/0!	#DIV/0!	#DIV/0!	#DIV/0!	#DIV/0!	#DIV/0!	#DIV/0!
60
60
61
61									#DIV/0!							Start of UDCA			#DIV/0!			#DIV/0!			#DIV/0!			#DIV/0!			#DIV/0!			--	---	---	---	---	---	---	---	---	---		---	---	---	---
61																UDCA >12m			#DIV/0!			#DIV/0!			#DIV/0!			#DIV/0!			#DIV/0!			#DIV/0!	#DIV/0!	#DIV/0!	#DIV/0!	#DIV/0!	#DIV/0!	#DIV/0!	#DIV/0!	#DIV/0!	#DIV/0!	#DIV/0!	#DIV/0!	#DIV/0!	#DIV/0!	#DIV/0!
61
61
[truncated: 17 more columns]

## Sheet: 3 Age, Gender, Country of Birth
	Inpatients		Outpatients		All
	PBC	Control	PBC	Control	PBC	Control
	(N=3921)	(N=36337)	(N=3450)	(N=31825)	(N=5350)	(N=50145)
Age
Mean (SD)	64.31 (13.84)	63.27 (13.59)	61.98 (12.40)	61.05 (12.13)	62.54 (13.61)	61.67 (13.36)
Median	66	65	63	62	64	63
Range	15 to 97	15 to 95	17 to 95	17 to 95	15 to 94	15 to 94
n	3921	36337	3450	31825	5350	50145
Gender n (%)
Man	861 (21.96)	7781 (21.41)	536 (15.54)	4747 (14.92)	1084 (20.26)	9920 (19.78)
Woman	3060 (78.04)	28556 (78.59)	2914 (84.46)	27078 (85.08)	4266 (79.74)	40225 (80.22)
Country of birth n (%)
Africa	8 (0.20)	57 (0.16)	13 (0.38)	87 (0.27)	17 (0.32)	108 (0.22)
Asia	38 (0.97)	312 (0.86)	57 (1.65)	458 (1.44)	67 (1.25)	568 (1.13)
EU without Scandinavia	91 (2.32)	1086 (2.99)	90 (2.61)	1002 (3.15)	139 (2.60)	1496 (2.98)
Europa without EU and Scandinavia	33 (0.84)	381 (1.05)	42 (1.22)	492 (1.55)	56 (1.05)	620 (1.24)
North America	9 (0.23)	78 (0.21)	4 (0.12)	64 (0.20)	9 (0.17)	105 (0.21)
Scandinavia without Sweden	237 (6.04)	1835 (5.05)	186 (5.39)	1712 (5.38)	298 (5.57)	2560 (5.11)
Oceania	0 (0.00)	7 (0.02)	1 (0.03)	10 (0.03)	1 (0.02)	13 (0.03)
Sovjet Union / Russia	5 (0.13)	48 (0.13)	1 (0.03)	43 (0.14)	5 (0.09)	67 (0.13)
Sweden	3471 (88.52)	32415 (89.21)	3007 (87.16)	27802 (87.36)	4706 (87.96)	44412 (88.57)
South America	29 (0.74)	117 (0.32)	49 (1.42)	155 (0.49)	52 (0.97)	195 (0.39)

## Sheet: 4 Prevalence
	Inpatients					Outpatients					All
	Cases	All	Men	Women	% Men	Cases	All	Men	Women	% Men	Cases	All	Men	Women	% Men
1987	343	4.96	2.36	7.45	24.0571						343	4.96	2.36	7.45	24.0571
1988	499	7.18	3.47	10.74	24.4194						499	7.18	3.47	10.74	24.4194
1989	616	8.79	4.28	13.12	24.5977						616	8.79	4.28	13.12	24.5977
1990	754	10.71	5.28	15.92	24.9057						754	10.71	5.28	15.92	24.9057
1991	826	11.69	5.49	17.64	23.7354						826	11.69	5.49	17.64	23.7354
1992	944	13.32	6.08	20.27	23.074						944	13.32	6.08	20.27	23.074
1993	1038	14.6	6.86	22.02	23.7535						1038	14.6	6.86	22.02	23.7535
1994	1115	15.59	7.02	23.8	22.7774						1115	15.59	7.02	23.8	22.7774
1995	1199	16.72	7.69	25.38	23.2537						1199	16.72	7.69	25.38	23.2537
1996	1247	17.36	7.65	26.68	22.2837						1246	17.35	7.62	26.68	22.2157
1997	1252	17.41	6.95	27.44	20.2094						1255	17.45	6.95	27.52	20.1625
1998	1254	17.4	6.71	27.66	19.5228						1260	17.49	6.74	27.8	19.5136
1999	1278	17.7	6.64	28.32	18.9931						1288	17.84	6.73	28.51	19.0976
2000	1259	17.36	6.47	27.84	18.8575						1283	17.69	6.58	28.38	18.8215
2001	1278	17.53	6.4	28.26	18.4651	784	10.76	2.8	18.43	13.1889	1593	21.86	7.66	35.54	17.7315
2002	1302	17.77	6.69	28.45	19.0381	1168	15.94	4.22	27.25	13.4096	1783	24.33	8.39	39.72	17.4392
2003	1305	17.69	6.34	28.66	18.1143	1354	18.36	5.16	31.12	14.2227	1876	25.43	8.63	41.68	17.1536
2004	1316	17.72	6.32	28.75	18.0211	1463	19.7	5.61	33.33	14.4068	1940	26.12	8.73	42.95	16.8924
2005	1328	17.74	6.4	28.73	18.218	1581	21.12	5.83	35.94	13.9574	2016	26.93	8.79	44.52	16.4885
2006	1349	17.84	6.33	29.02	17.9066	1677	22.17	6.03	37.86	13.7389	2079	27.49	8.9	45.56	16.3423
2007	1330	17.41	5.78	28.75	16.7391	1786	23.37	6.41	39.92	13.8355	2142	28.03	8.88	46.72	15.9712
2008	1346	17.45	5.69	28.93	16.4356	1892	24.53	6.82	41.83	14.0185	2216	28.73	8.95	48.05	15.7018
2009	1374	17.64	5.35	29.66	15.2813	2018	25.9	7.06	44.34	13.7354	2311	29.66	8.95	49.93	15.2004
2010	1429	18.2	5.4	30.75	14.9378	2111	26.89	7.13	46.27	13.3521	2402	30.6	8.95	51.82	14.7277
2011	1460	18.48	5.47	31.26	14.8925	2214	28.03	7.28	48.4	13.0747	2482	31.42	9.07	53.37	14.5259
2012	1459	18.37	5.41	31.1	14.8179	2313	29.12	7.59	50.27	13.1179	2562	32.25	9.22	54.89	14.3815
2013	1503	18.79	5.62	31.76	15.0348	2449	30.62	8.06	52.83	13.237	2687	33.59	9.6	57.22	14.367
2014	1536	19.04	5.56	32.36	14.6624	2574	31.91	8.46	55.08	13.3144	2793	34.63	9.81	59.15	14.2256
Supplementary Table 3
Number of cases and prevalence rate (per 100,000) for PBC by year

## Sheet: 5 Incidence
	Inpatients					Outpatients					All
	Cases	All	Men	Women	% Men	Cases	All	Men	Women	% Men	Cases	All	Men	Women	% Men
1987	325	4.7	2.31	7	24.812						325	4.7	2.31	7	24.812
1988	227	3.27	1.7	4.76	26.3158						227	3.27	1.7	4.76	26.3158
1989	192	2.74	1.4	4.03	25.7827						192	2.74	1.4	4.03	25.7827
1990	200	2.84	1.54	4.09	27.3535						200	2.84	1.54	4.09	27.3535
1991	150	2.12	1.04	3.16	24.7619						150	2.12	1.04	3.16	24.7619
1992	197	2.78	1.38	4.12	25.0909						197	2.78	1.38	4.12	25.0909
1993	180	2.53	1.61	3.42	32.008						180	2.53	1.61	3.42	32.008
1994	172	2.4	1.34	3.42	28.1513						172	2.4	1.34	3.42	28.1513
1995	180	2.51	1.57	3.41	31.5261						180	2.51	1.57	3.41	31.5261
1996	156	2.17	0.97	3.33	22.5581						155	2.16	0.94	3.33	22.0141
1997	110	1.53	0.4	2.62	13.245						113	1.57	0.4	2.7	12.9032
1998	97	1.35	0.62	2.04	23.3083						100	1.39	0.65	2.09	23.7226
1999	105	1.45	0.48	2.39	16.7247						109	1.51	0.54	2.44	18.1208
2000	75	1.03	0.48	1.57	23.4146						89	1.23	0.51	1.92	20.9877
2001	89	1.22	0.42	1.99	17.4274	784	10.76	2.8	18.43	13.1889	380	5.21	1.57	8.73	15.2427
2002	110	1.5	0.81	2.17	27.1812	401	5.47	1.5	9.31	13.876	279	3.81	1.31	6.22	17.3971
2003	98	1.33	0.47	2.16	17.8707	236	3.2	1.35	4.99	21.2934	199	2.7	1.16	4.19	21.6822
2004	96	1.29	0.36	2.2	14.0625	164	2.21	0.74	3.63	16.9336	158	2.13	0.63	3.58	14.9644
2005	106	1.42	0.54	2.26	19.2857	172	2.3	0.62	3.92	13.6564	176	2.35	0.62	4.03	13.3333
2006	100	1.32	0.56	2.06	21.374	152	2.01	0.72	3.26	18.0905	159	2.1	0.91	3.26	21.8225
2007	87	1.14	0.34	1.91	15.1111	181	2.37	0.9	3.8	19.1489	178	2.33	0.93	3.7	20.0864
2008	98	1.27	0.5	2.02	19.8413	171	2.22	0.84	3.56	19.0909	172	2.23	0.81	3.61	18.3258
2009	110	1.41	0.34	2.46	12.1429	189	2.43	0.78	4.04	16.1826	188	2.41	0.83	3.96	17.3278
2010	144	1.83	0.64	3	17.5824	175	2.23	0.75	3.68	16.93	195	2.48	0.8	4.14	16.1943
2011	121	1.53	0.61	2.43	20.0658	188	2.38	0.66	4.06	13.9831	188	2.38	0.77	3.96	16.2791
2012	101	1.27	0.41	2.12	16.2055	186	2.34	0.81	3.84	17.4194	200	2.52	0.81	4.19	16.2
2013	140	1.75	0.78	2.7	22.4138	226	2.83	0.98	4.64	17.4377	241	3.01	1.11	4.89	18.5
2014	137	1.7	0.5	2.88	14.7929	225	2.79	0.85	4.71	15.2878	230	2.85	0.9	4.78	15.8451
Supplementary Table 4
Number of cases and incidence rate (per 100,000) for PBC by year

## Sheet: 6 Survival
A Risk of death for patirents with PBC
	N PBC	N control	Death PBC*	Death control*	HR (95% CI)	P-value
All	5350	50145	2647 (65.12)	15518 (27.79)	3.80 (3.63 - 3.99)	<0.0001
0 - 1 years	5350	50145	692 (144.48)	806 (16.53)	9.04 (8.12 - 10.07)	<0.0001
1 - 5 years	4429	47184	834 (58.16)	3363 (20.18)	3.55 (3.27 - 3.86)	<0.0001
>5 years	2885	36480	1121 (52.10)	11349 (33.08)	2.86 (2.66 - 3.06)	<0.0001
			* (per 1000 person-years)
B Survival by year of first PBC diagnosis
	N PBC	N control	Events PBC	Events control	HR (95% CI)	P-value
All	5350	50145	2647 (65.12)	15518 (27.79)	3.804 (3.63 - 3.99)	<0.0001
1984-1989	762	7573	650 (88.03)	4710 (34.33)	5.63 (5.10 - 6.22)	<0.0001
1990-2001	2025	19134	1372 (68.73)	8271 (29.43)	3.67 (3.44 - 3.92)	<0.0001
2002-2015	2563	23438	625 (46.99)	2537 (18.10)	2.97 (2.70 - 3.26)	<0.0001
			* (per 1000 person-years)
C Survival by age at first PBC diagnosis
Years of age	N PBC	N control	Events PBC	Events control	HR (95% CI)	HR (95% CI)
15 - 39	283	2822	49 (17.14)	52 (1.56)	12.69 (8.28 - 19.45)	<0.0001
40 - 59	1845	18209	543 (27.51)	1983 (8.18)	4.09 (3.70 - 4.53)	<0.0001
>60	3222	29114	2055 (113.87)	13483 (47.73)	3.66 (3.47 - 3.86)	<0.0001
D Cumulative risk of liver event after first diagnosis of PBC
	1 years	5 years	10 years	15 years	25 years
PBC Men	15.2 (12.9-17.4)	25.6 (22.5-28.5)	32.9 (29.2-36.4)	41.8 (36.8-46.4)	50.8 (43.6-57.0)
PBC Women	6.4 (5.6-7.1)	11.8 (10.7-12.8)	17.1 (15.7-18.5)	23.1 (21.1-25.0)	36.6 (32.2-40.8)
Control Men	0.1 (0.0-0.1)	0.2 (0.1-0.3)	0.3 (0.2-0.5)	0.5 (0.3-0.7)	1.1 (0.7-1.5)
Control Women	0.0 (0.0-0.1)	0.1 (0.1-0.2)	0.3 (0.2-0.4)	0.5 (0.4-0.6)	1.0 (0.8-1.2)
	Hazard Ratios (HR) and 95% Confidence Intervals (CI)
Supplementary Table 5
Survival and liver events after first diagnosis of PBC

## Sheet: 7 Comorbidities
	Comorbidities at diagnosis of PBC		Comorbidities at during course of PBC
	PBC	Control	PBC	Control	during course
I INFECTIOUS DISEASES	94 (1.8%)	158 (0.3%)	210 (3.9%)	266 (0.5%)	<0.001
acute HAV	4 (0.1%)	3 (0.0%)	7 (0.1%)	5 (0.0%)	<0.001
acute HBV	8 (0.1%)	15 (0.0%)	18 (0.3%)	18 (0.0%)	<0.001
other acute viral hepatitis	34 (0.6%)	45 (0.1%)	59 (1.1%)	56 (0.1%)	<0.001
chronic HBC with HDV	1 (0.0%)	1 (0.0%)	3 (0.1%)	1 (0.0%)	0.003
chronic HBC without HDV	13 (0.2%)	15 (0.0%)	26 (0.5%)	34 (0.1%)	<0.001
chronic HCV, other specified	60 (1.1%)	111 (0.2%)	109 (2.0%)	178 (0.3%)	<0.001
other chronic viral hepatitis	34 (0.6%)	34 (0.1%)	57 (1.1%)	41 (0.1%)	<0.001
chronic viral hepatitis, unspecified	37 (0.7%)	39 (0.1%)	63 (1.2%)	50 (0.1%)	<0.001
CMV	9 (0.2%)	26 (0.0%)	59 (1.1%)	47 (0.1%)	<0.001
II NEOPLASMS	284 (5.3%)	2909 (5.4%)	790 (14.8%)	7454 (13.9%)	0.094
Oesophagus	3 (0.1%)	35 (0.1%)	11 (0.2%)	124 (0.2%)	0.88
Stomach	6 (0.1%)	69 (0.1%)	27 (0.5%)	260 (0.5%)	0.837
Small intestine	8 (0.1%)	20 (0.0%)	15 (0.3%)	70 (0.1%)	0.012
Colon	39 (0.7%)	358 (0.7%)	100 (1.9%)	1142 (2.1%)	0.212
Rectosigmoid junction	5 (0.1%)	34 (0.1%)	11 (0.2%)	93 (0.2%)	0.606
Rectum	24 (0.4%)	158 (0.3%)	40 (0.7%)	489 (0.9%)	0.254
Anus and anal channel	1 (0.0%)	21 (0.0%)	6 (0.1%)	62 (0.1%)	1
Liver cancer	37 (0.7%)	44 (0.1%)	233 (4.4%)	168 (0.3%)	<0.001
Gallbladder	5 (0.1%)	41 (0.1%)	10 (0.2%)	107 (0.2%)	1
Biliary tree	7 (0.1%)	37 (0.1%)	26 (0.5%)	126 (0.2%)	0.002
Pancreas	2 (0.0%)	111 (0.2%)	23 (0.4%)	426 (0.8%)	0.002
Trachea	0 (0.0%)	2 (0.0%)	0 (0.0%)	6 (0.0%)	1
Lung	19 (0.4%)	327 (0.6%)	84 (1.6%)	1098 (2.1%)	0.016
Heart, mediastinum, pleura	1 (0.0%)	18 (0.0%)	3 (0.1%)	52 (0.1%)	0.482
Breast	104 (1.9%)	1274 (2.4%)	204 (3.8%)	2714 (5.1%)	<0.001
Vulva	7 (0.1%)	32 (0.1%)	12 (0.2%)	113 (0.2%)	0.757
Vagina	1 (0.0%)	6 (0.0%)	2 (0.0%)	28 (0.1%)	1
Cervix uteri	10 (0.2%)	119 (0.2%)	16 (0.3%)	244 (0.5%)	0.105
Corpus uteri	22 (0.4%)	271 (0.5%)	41 (0.8%)	684 (1.3%)	0.001
Unspecified uteri	4 (0.1%)	26 (0.0%)	9 (0.2%)	107 (0.2%)	0.747
Ovary	10 (0.2%)	229 (0.4%)	24 (0.4%)	504 (0.9%)	<0.001
Unspecified female genital	3 (0.1%)	51 (0.1%)	13 (0.2%)	140 (0.3%)	0.889
III IMMUNE	23 (0.4%)	63 (0.1%)	44 (0.8%)	123 (0.2%)	<0.001
Sarcoidosis	23 (0.4%)	63 (0.1%)	44 (0.8%)	123 (0.2%)	<0.001
IV ENDOCRINE & METABOLIC	816 (15.2%)	3432 (6.4%)	1590 (29.7%)	9516 (17.8%)	<0.001
Thyroid Hypothyreosis	246 (4.6%)	661 (1.2%)	587 (11.0%)	2721 (5.1%)	<0.001
Thyroid Goitre	52 (1.0%)	358 (0.7%)	91 (1.7%)	832 (1.6%)	0.419
Thyroid Toxicosis	60 (1.1%)	392 (0.7%)	120 (2.2%)	937 (1.8%)	0.013
Thyroiditis	32 (0.6%)	91 (0.2%)	60 (1.1%)	190 (0.4%)	<0.001
Diabetes Type 1	359 (6.7%)	1353 (2.5%)	589 (11.0%)	2694 (5.0%)	<0.001
Diabetes Type 2	247 (4.6%)	1322 (2.5%)	717 (13.4%)	4880 (9.1%)	<0.001
Pyrphyria, Giberts, A1AT	8 (0.1%)	23 (0.0%)	24 (0.4%)	47 (0.1%)	<0.001
Hemochromatosis, Wilsons	24 (0.4%)	83 (0.2%)	68 (1.3%)	305 (0.6%)	<0.001
IX CIRCULATORY	1498 (28.0%)	7696 (14.4%)	3130 (58.5%)	22782 (42.6%)	<0.001
IX CIRCULATORY *	611 (11.4%)	4430 (8.3%)	1501 (28.1%)	13469 (25.2%)	<0.001
Essential hypertension *	736 (13.8%)	3983 (7.4%)	1680 (31.4%)	15153 (28.3%)	<0.001
Hypertensive heart disease	43 (0.8%)	297 (0.6%)	97 (1.8%)	889 (1.7%)	0.402
Hypertensive renal disease	18 (0.3%)	80 (0.1%)	48 (0.9%)	268 (0.5%)	0.001
Hypertensive heart and renal disease	3 (0.1%)	29 (0.1%)	9 (0.2%)	74 (0.1%)	0.564
Angina pectoris	300 (5.6%)	2216 (4.1%)	612 (11.4%)	5737 (10.7%)	0.111
Acute myocardial infarction	160 (3.0%)	1616 (3.0%)	471 (8.8%)	4966 (9.3%)	0.255
Subsequent myocardial infarction	31 (0.6%)	293 (0.5%)	47 (0.9%)	521 (1.0%)	0.557
Complications of myocardial infarction	28 (0.5%)	260 (0.5%)	47 (0.9%)	450 (0.8%)	0.754
Other acute ischaemic heart diseases	5 (0.1%)	69 (0.1%)	9 (0.2%)	161 (0.3%)	0.107
Chronic ischaemic heart disease	182 (3.4%)	1169 (2.2%)	503 (9.4%)	4657 (8.7%)	0.089
Subarachnoidal hemorrhage	22 (0.4%)	148 (0.3%)	50 (0.9%)	313 (0.6%)	0.003
Intracerebral hemorrhage	38 (0.7%)	265 (0.5%)	102 (1.9%)	829 (1.5%)	0.051
Other nontraumatic intracranial hemorrhage	9 (0.2%)	65 (0.1%)	30 (0.6%)	240 (0.4%)	0.243
Cerebral infarction	77 (1.4%)	784 (1.5%)	311 (5.8%)	3804 (7.1%)	<0.001
Stroke	38 (0.7%)	377 (0.7%)	116 (2.2%)	1191 (2.2%)	0.846
Occlusion and stenosis of precerebral arteries	44 (0.8%)	364 (0.7%)	88 (1.6%)	844 (1.6%)	0.688
Occlusion and stenosis of cerebral arteries	8 (0.1%)	61 (0.1%)	15 (0.3%)	108 (0.2%)	0.211
Other cerebrovascular diseases	24 (0.4%)	174 (0.3%)	59 (1.1%)	560 (1.0%)	0.673
Sequalea of cerebrovasculaer disease	53 (1.0%)	426 (0.8%)	236 (4.4%)	2325 (4.3%)	0.806
Atherosclerosis	70 (1.3%)	512 (1.0%)	220 (4.1%)	1787 (3.3%)	0.004
Aortic aneurysm and dissection	34 (0.6%)	173 (0.3%)	88 (1.6%)	672 (1.3%)	0.019
Other aneurysm and dissection	5 (0.1%)	45 (0.1%)	33 (0.6%)	149 (0.3%)	<0.001
Other peripheral vascular diseases	65 (1.2%)	259 (0.5%)	184 (3.4%)	862 (1.6%)	<0.001
Raynaud	32 (0.6%)	25 (0.0%)	73 (1.4%)	74 (0.1%)	<0.001
Arterial embolism and thrombosis	16 (0.3%)	128 (0.2%)	61 (1.1%)	477 (0.9%)	0.071
Other disorders of arteries and arterioles	15 (0.3%)	54 (0.1%)	57 (1.1%)	182 (0.3%)	<0.001
Diseases of capillaries	22 (0.4%)	80 (0.1%)	83 (1.6%)	266 (0.5%)	<0.001
Portal vein thrombosis *	18 (0.3%)	7 (0.0%)	72 (1.3%)	29 (0.1%)	<0.001
Budd-Chiari *	2 (0.0%)	1 (0.0%)	3 (0.1%)	2 (0.0%)	0.007
Esophageal varices *	338 (6.3%)	38 (0.1%)	963 (18.0%)	99 (0.2%)	<0.001
Gastric varices *	153 (2.9%)	22 (0.0%)	369 (6.9%)	32 (0.1%)	<0.001
XI DIGESTIVE	5342 (99.8%)	3035 (5.7%)	5351 (100.0%)	6545 (12.2%)	<0.001
Atrophic gastritis	11 (0.2%)	51 (0.1%)	54 (1.0%)	160 (0.3%)	<0.001
Crohn disease	55 (1.0%)	173 (0.3%)	90 (1.7%)	316 (0.6%)	<0.001
Ulcerative Colitis	141 (2.6%)	232 (0.4%)	209 (3.9%)	419 (0.8%)	<0.001
Other noninfective gastroenteritis and colitis	105 (2.0%)	322 (0.6%)	269 (5.0%)	1032 (1.9%)	<0.001
Liver alcoholic	157 (2.9%)	111 (0.2%)	353 (6.6%)	218 (0.4%)	<0.001
Liver toxic	46 (0.9%)	18 (0.0%)	115 (2.1%)	50 (0.1%)	<0.001
Liver failure	87 (1.6%)	43 (0.1%)	437 (8.2%)	143 (0.3%)	<0.001
Liver chronic hepatis	250 (4.7%)	38 (0.1%)	424 (7.9%)	64 (0.1%)	<0.001
Liver fibrosis, cirrhosis	3463 (64.7%)	51 (0.1%)	4372 (81.7%)	151 (0.3%)	<0.001
Primary biliary cirrhosis	4878 (91.2%)	0 (0.0%)	5351 (100.0%)	0 (0.0%)	<0.001
Secondary / unspecified biliary cirrhosis	73 (1.4%)	2 (0.0%)	356 (6.7%)	11 (0.0%)	<0.001
Liver other inflammatory	183 (3.4%)	34 (0.1%)	521 (9.7%)	93 (0.2%)	<0.001
Autoimmune hepatitis	99 (1.9%)	6 (0.0%)	262 (4.9%)	31 (0.1%)	<0.001
Liver inflammation, other specified (NASH)	6 (0.1%)	0 (0.0%)	10 (0.2%)	0 (0.0%)	<0.001
Liver inflammation, other unspecified (hepatitis)	55 (1.0%)	13 (0.0%)	81 (1.5%)	21 (0.0%)	<0.001
Liver other (NAFLD)	791 (14.8%)	160 (0.3%)	1168 (21.8%)	348 (0.7%)	<0.001
Liver abscess	5 (0.1%)	16 (0.0%)	20 (0.4%)	43 (0.1%)	<0.001
Portal infection	4 (0.1%)	1 (0.0%)	11 (0.2%)	1 (0.0%)	<0.001
Liver coma	31 (0.6%)	19 (0.0%)	225 (4.2%)	52 (0.1%)	<0.001
Portal hypertension	45 (0.8%)	2 (0.0%)	198 (3.7%)	13 (0.0%)	<0.001
Hepatorenal syndrom	10 (0.2%)	3 (0.0%)	79 (1.5%)	18 (0.0%)	<0.001
Chronic liver disease other complications	59 (1.1%)	33 (0.1%)	286 (5.3%)	96 (0.2%)	<0.001
Gallstone disease	503 (9.4%)	1576 (2.9%)	707 (13.2%)	3386 (6.3%)	<0.001
Cholecystitis	156 (2.9%)	601 (1.1%)	209 (3.9%)	1110 (2.1%)	<0.001
Biliary tree other	45 (0.8%)	58 (0.1%)	80 (1.5%)	137 (0.3%)	<0.001
Cholangitis	220 (4.1%)	104 (0.2%)	452 (8.4%)	374 (0.7%)	<0.001
Primary sclerosing cholangitis	57 (1.1%)	4 (0.0%)	145 (2.7%)	9 (0.0%)	<0.001
Celiac disease	58 (1.1%)	80 (0.1%)	126 (2.4%)	171 (0.3%)	<0.001
Postcholecystectomy syndrome	17 (0.3%)	19 (0.0%)	32 (0.6%)	35 (0.1%)	<0.001
XII SKIN AND SUBCUTANEOUS	131 (2.4%)	499 (0.9%)	261 (4.9%)	1278 (2.4%)	<0.001
Discoid Lupus erythematosus	15 (0.3%)	20 (0.0%)	35 (0.7%)	58 (0.1%)	<0.001
Psoriasis	116 (2.2%)	481 (0.9%)	228 (4.3%)	1225 (2.3%)	<0.001
XIII MUSCULOSKELETAL	540 (10.1%)	1346 (2.5%)	1016 (19.0%)	3416 (6.4%)	<0.001
Inflammatory polyarthropathias, seropositive	55 (1.0%)	391 (0.7%)	168 (3.1%)	920 (1.7%)	<0.001
Inflammatory polyarthropathias, other	59 (1.1%)	287 (0.5%)	169 (3.2%)	857 (1.6%)	<0.001
Psoriasis and IBD arthropathias	15 (0.3%)	63 (0.1%)	49 (0.9%)	181 (0.3%)	<0.001
Juvenile arthritis	76 (1.4%)	347 (0.6%)	100 (1.9%)	498 (0.9%)	<0.001
Juvenile arthritis at other diseases	2 (0.0%)	9 (0.0%)	4 (0.1%)	19 (0.0%)	0.151
Arthritis, other	71 (1.3%)	205 (0.4%)	163 (3.0%)	616 (1.2%)	<0.001
Polyarteritis nodosa	6 (0.1%)	9 (0.0%)	12 (0.2%)	25 (0.0%)	<0.001
Other necrotizing vasculopathies	25 (0.5%)	140 (0.3%)	69 (1.3%)	430 (0.8%)	0.001
Systemic lupus erythematodes	58 (1.1%)	60 (0.1%)	91 (1.7%)	117 (0.2%)	<0.001
Dermatopolymyositis	3 (0.1%)	12 (0.0%)	12 (0.2%)	35 (0.1%)	0.001
Systemic sclerosis	56 (1.0%)	28 (0.1%)	105 (2.0%)	64 (0.1%)	<0.001
Other systemic involvement of connective tissue	256 (4.8%)	339 (0.6%)	563 (10.5%)	1245 (2.3%)	<0.001
Sicca	147 (2.7%)	107 (0.2%)	358 (6.7%)	305 (0.6%)	<0.001
XVIII SYMPTOMS, SIGNS	367 (6.9%)	199 (0.4%)	811 (15.2%)	683 (1.3%)	<0.001
Hepatosplenomegaly	44 (0.8%)	10 (0.0%)	89 (1.7%)	46 (0.1%)	<0.001
Ikterus	136 (2.5%)	97 (0.2%)	192 (3.6%)	305 (0.6%)	<0.001
Ascites	213 (4.0%)	94 (0.2%)	617 (11.5%)	348 (0.7%)	<0.001
*excluding essential hypertension and liver-related circulatory diseases (esophageal and gastric varices, Budd Chiari, portal vein thrombosis)
Supplementary Table 6
Comorbidities at first diagnosis and during course of PBC

## Sheet: 8 Drug Treatment
	Received treatment* (n, per cent)
	Before diagnosis only	After diagnosis only	Both before and after diagnosis	Never
First line (UDCA)	46 (2.79)	855 (51.79)	418 (25.32)	332 (20.11)
Second line	5 (0.30)	0 (0.00)	3 (0.18)	1643 (99.52)
AIH	143 (8.66)	260 (15.75)	212 (12.84)	1036 (62.75)
Budesonid	13 (0.79)	61 (3.69)	17 (1.03)	1560 (94.49)
Fatigue	2 (0.12)	1 (0.06)	0 (0.00)	1648 (99.82)
Osteoporosis	37 (2.24)	178 (10.78)	63 (3.82)	1373 (83.16)
Pruritus	47 (2.85)	116 (7.03)	25 (1.51)	1463 (88.61)
Thyroid disease	16 (0.97)	50 (3.03)	260 (15.75)	1325 (80.25)
*The data for treatments is available from 2005-07-01 to 2014-12-31.
Including patients diagnosed before this date may not give a representative view of how treatment to PBC patients are administered.
Similarly including patients diagnosed near the end of this time period may not have given these observations enough time to be given certain treatments.
In the original data there are 5350 PBC cases and after removing cases diagnosed before 2006-01-01 there are 1751 observations left.
After removing cases diagnosed after 2014-07-01 there are1651 observations
Supplementary Table 7
Number of patients receiving a specific treatment before and after PBC diagnosis 2006 - 2014.

## Sheet: 9 Liver Transplantation
	Liver transplantions, n				Transplantations divided by prevalence (percent)
	JJC00*	JJC10*	JJC20*	Sum	JJC00	JJC10	JJC20	Sum
1997	6	1	0	7	0.478	0.08	0	0.558
1998	12	0	0	12	0.952	0	0	0.952
1999	8	0	0	8	0.621	0	0	0.621
2000	8	0	0	8	0.624	0	0	0.624
2001	7	0	0	7	0.439	0	0	0.439
2002	4	0	0	4	0.224	0	0	0.224
2003	12	0	0	12	0.640	0	0	0.640
2004	11	0	1	12	0.567	0	0.051	0.618
2005	7	1	1	9	0.347	0.050	0.050	0.447
2006	12	2	0	14	0.577	0.096	0	0.673
2007	8	0	0	8	0.373	0	0	0.373
2008	10	0	1	11	0.451	0	0.045	0.496
2009	9	1	0	10	0.389	0	0	0.432
2010	11	1	0	12	0.458	0	0	0.500
2011	8	0	1	9	0.322	0	0.040	0.362
2012	5	0	0	5	0.195	0	0	0.195
2013	10	0	0	10	0.372	0	0	0.372
2014	9	0	1	10	0.322	0	0.036	0.358
mean				9.33				0.49
SD				2.63				0.18
median				9.5				0.47
*Intervention codes		JJC00	Homologues liver transplantation
		JJC10	Homologues partial liver transplantation
		JJC20	Homologues liver transplantation, living donor
Supplementary Table 8
Number of PBC patients receiving a liver transplantation 1997 - 2014.
